# Supplementary material for: Lower Thyroid Function and Higher Plasma Choline: Effect Modification by Metabolic Dysfunction-Associated Steatotic Liver Disease
Source: Int J Mol Sci. 2025 Oct 29;26(21):10525. doi: 10.3390/ijms262110525 (PMC12608030; doi:10.3390/ijms262110525)
Supplement: Supplementary file 1 [file ijms-26-10525-s001.zip]

Archive with 1 entries (1 files):
- ijms-3913811-supplementary.pdf
